# Supplementary material for: Prescribed fires, smoke exposure, and hospital utilization among heart failure patients
Source: Environ Health. 2023 Dec 13;22:86. doi: 10.1186/s12940-023-01032-4 (PMC10717133; doi:10.1186/s12940-023-01032-4)
Supplement: Supplementary file 3 — Additional file 3: Table S-1. Sensitivity analyses for associations between prescribed fires and hospital visits and readmissions. [file 12940_2023_1032_MOESM3_ESM.xlsx]

## Sheet: Sheet1
		Associated % Change in Outcome (95% CI)
Outcome	Exposure	Original Models	Patients < 100 years old	Street level geocoding	Imputed Smoking Status	Outliers not removed	Patients with one address
Total hospital visits	Fire counts (1km)	-5.8	-3.2	-7.7	-5.4	-4.5	16.1
		(-15.3, 4.2)	(-12.6. 6.6)	(-17.3, 2.6)	(-14.5, 4.1)	(-14.7, 6.4)	(-2.5, 36.6)
Total hospital visits	Fire counts (2km)	-6	-5.1	-7	-5.4	-4.2	-3
		(-10.4, -1.6)	(-9.4, -0.7)	(-11.5, -2.4)	(-9.5, -1.1)	(-9.0, 0.7)	(-10.8, 5.0)
Total hospital visits	Fire counts (5km)	-2.6	-2.4	-2.8	-2.4	-1.6	-2.5
		(-4.1, -1.1)	(-3.8, -1)	(-4.3, -1.3)	(-3.5, -1.0)	(-3.2, -0.0)	(-4.9, -0.1)
7-day readmissions	Fire counts (1km)	-2.1	1.4	5.6	-2.7	-29.5	-22.1
		(-35.7, 49.0)	(-32.6, 52.5)	(-29.8, 58.7)	(-35.6, 46.7)	(-53.7, 8.1)	(-74.6, 136.3)
7-day readmissions	Fire counts (2km)	-7.9	-6.9	-5.5	-10.3	-22.9	-33.6
		(-26.9, 16.3)	(-26, -17.1)	(-25.3, 19.7)	(-28.8, 12.9)	(-37.5, -4.9)	(-61.7, 14.6)
7-day readmissions	Fire counts (5km)	-1.8	-0.6	0.6	-0.1	-6.8	-0.8
		(-8.4, 5.5)	(-7.2, 6.5)	(-6.4, 8.1)	(-6.7, 6.9)	(-12.6, -0.5)	(-12.2, 12.8)
30-day readmissions	Fire counts (1km)	5.5	8.2	9.6	4.5	-13.9	10.5
		(-15.4, 31.7)	(-27.6, 61.8)	(-11.9, 36.3)	(-16.6, 30.9)	(-31.6, 7.3)	(-34.4, 84.0)
30-day readmissions	Fire counts (2km)	-2.6	-2.5	1.9	-4.8	-13.9	-18.1
		(-13.6, 9.8)	(-22.5, 22.7)	(-9.4, 14.8)	(-15.3, 7.1)	(-23.7, -4.9)	(-38.1, 8.0)
30-day readmissions	Fire counts (5km)	3.2	2.1	4.9	3	-4	-2.3
		(-0.4, 7.1)	(-4.7, 9.4)	(1.2, 8.8)	(-0.4, 6.7)	(-6.8, -0.9)	(-8.6, 4.8)
