# Supplementary material for: Prescribed fires, smoke exposure, and hospital utilization among heart failure patients
Source: Environ Health. 2023 Dec 13;22:86. doi: 10.1186/s12940-023-01032-4 (PMC10717133; doi:10.1186/s12940-023-01032-4)
Supplement: Supplementary file 4 — Additional file 4: Table S-2. Sensitivity analyses for associations between smoke exposure and hospital visits and readmissions. [file 12940_2023_1032_MOESM4_ESM.xlsx]

## Sheet: Sheet1
		Associated % Change in Outcome (95% CI)
Outcome	Exposure	Original Models	Patients < 100 years old	Street level geocoding	Imputed Smoking Status	Outliers not removed	Patients with one address
Total hospital visits	Light smoke days	0	-0.1	0	0	0.3	-0.9
		(-0.2, 0.2)	(-0.2, 0.2)	(-0.2, 0.2)	(-0.2, 0.2)	(0.0, 0.5)	(-1.4, -0.4)
Total hospital visits	Medium smoke days	1.7	1.4	1	1.7	-1.8	0.1
		(-0.2, 3.6)	(-0.4, 3.3)	(-0.9, 3.0)	(-0.1, 3.4)	(-0.3, 3.9)	(-3.8, 4.1)
Total hospital visits	Heavy smoke days	5.4	4.6	4.3	5.1	8.6	-18.1
		(-0.4, 11.4)	(-1, 10.4)	(-1.6, 10.3)	(-0.3, 10.6)	(2.4, 14.9)	(-31.3, -2.2)
Total hospital visits	Med + heavy smoke days	1.5	1.3	0.9	1.4	1.8	-0.2
		(0.0, 3.0)	(-0.2, 2.7)	(-0.6, 2.4)	(0.0, 2.8)	(0.3, 3.4)	(-3.5, 3.2)
Total hospital visits	Total smoke days	0.1	0	0	0.1	0.3	-0.3
		(-0.1, 0.2)	(-0.1, 0.1)	(-0.2, 0.2)	(-0.1, 0.2)	(0.1, 0.4)	(-0.7, 0.1)
7-Day readmissions	Light smoke days	0.4	0.7	0.7	0.8	0	0.4
		(-0.2, 1.5)	(-0.1, 1.5)	(-0.1, 1.55)	(0.0, 1.6)	(-0.7, 0.6)	(-2.8, 3.8)
7-Day readmissions	Medium smoke days	8.1	10.8	11.2	11.7	-0.7	2
		(-1.5, 18.5)	(1.7, 20.7)	(1.5, 21.8)	(2.8, 21.4)	(-7.7, 7.3)	(-17.6, 26.2)
7-Day readmissions	Heavy smoke days	21.4	22.6	24.9	25.9	-0.3	-11.7
		(-7.0, 58.3)	(-6, 59.8)	(-5.3, 64.5)	(-19.7, 61.6)	(-18.9, 22.6)	(-66.4, 132)
7-Day readmissions	Med + heavy smoke days	8.5	8.6	9	9.3	0.1	2.4
		(1.5, 16.1)	(1.5, 16.2)	(1.4, 17.1)	(2.4, 16.6)	(-5.4, 5.9)	(-14.9, 23.2)
7-Day readmissions	Total smoke days	0.9	0.9	0.9	1	0.2	0.9
		(0.2, 1.6)	(0.2, 1.6)	(0.2, 1.7)	(0.3, 1.7)	(-0.4, 0.8)	(-1.4, 3.3)
30-day readmissions	Light smoke days	0.5	0.4	0.6	0.6	0.4	-0.1
		(0.2, 0.9)	(-0.4, 1.2)	(0.3, 1.0)	(0.2, 0.9)	(0.1, 0.7)	(-1.7, 1.5)
30-day readmissions	Medium smoke days	6.5	7	7	6.6	4.1	11.2
		(2.3, 10.8)	(-2.2, 17.1)	(2.7, 11.5)	(2.7, 10.7)	(1.3, 8.0)	(-0.4, 24.2)
30-day readmissions	Heavy smoke days	17.8	7.7	21.9	18.6	15.4	25.2
		(5.8, 31.2)	(-16.1, 38.4)	(9.3, 35.9)	(7.5, 31.0)	(5.7, 25.9)	(-29.5, 123.0)
30-day readmissions	Med + heavy smoke days	5.4	5.4	6	5.4	4.1	11.6
		(2.3, 8.5)	(-1.6, 12.9)	(2.7, 9.2)	(2.5, 8.4)	(1.6, 6.6)	(1.7, 23.4)
30-day readmissions	Total smoke days	0.6	0.7	0.7	0.6	0.5	1.6
		(0.3, 0.9)	(0.0, 1.4)	(0.4, 1.0)	(0.4, 0.9)	(0.2, 0.7)	(0.4, 2.9)
