# Supplementary material for: Prescribed fires, smoke exposure, and hospital utilization among heart failure patients
Source: Environ Health. 2023 Dec 13;22:86. doi: 10.1186/s12940-023-01032-4 (PMC10717133; doi:10.1186/s12940-023-01032-4)
Supplement: Supplementary file 5 — Additional file 5. [file 12940_2023_1032_MOESM5_ESM.xlsx]

## Sheet: Sheet1
Outcome	Exposure	Original Models	PM2.5 adjusted models	Restricted to HF visits
Total hospital visits	Light smoke days	0.0 (-0.2, 0.2)	-	0.00 (-0.2, 0.2)
Total hospital visits	Medium smoke days	1.7 (-0.2, 3.6)	-	-0.9 (-2.9, 1.0)
Total hospital visits	Heavy smoke days	5.4 (-0.4, 11.4)	-	-0.5 (-6.2, 5.3)
Total hospital visits	Med + heavy smoke days	1.5 (0.0, 3.0)	-	-0.6 (-2.1, 0.9)
Total hospital visits	Total smoke days	0.1 (-0.1, 0.2)	-	0.00 (-0.2, 0.1)
7-Day readmissions	Light smoke days	0.4 (-0.2, 1.5)	-	2.3 (0.5, 4.1)
7-Day readmissions	Medium smoke days	8.1 (-1.5, 18.5)	-	27.4 (2.9, 57.6)
7-Day readmissions	Heavy smoke days	21.4 (-7.0, 58.3)	-	103.9 (11.2, 273.8)
7-Day readmissions	Med + heavy smoke days	8.5 (1.5, 16.1)	-	21.8 (3.5, 43.4)
7-Day readmissions	Total smoke days	0.9 (0.2, 1.6)	-	2.1 (0.5, 3.7)
30-day readmissions	Light smoke days	0.5 (0.2, 0.9)	-	1.1 (0.2, 2.0)
30-day readmissions	Medium smoke days	6.5 (2.3, 10.8)	-	8.5 (-1.6, 19.6)
30-day readmissions	Heavy smoke days	17.8 (5.8, 31.2)	-	40.8 (9.0, 82.0)
30-day readmissions	Med + heavy smoke days	5.4 (2.3, 8.5)	-	7.5 (0.1, 15.4)
30-day readmissions	Total smoke days	0.6 (0.3, 0.9)	-	0.9 (0.2, 1.7)
Total hospital visits	Fire counts (1km)	-5.8 (-15.3, 4.2)	3.4 (-15.4, 24.3)	-2.2 (-12.4, 8.6)
Total hospital visits	Fire counts (2km)	-6.0 (-10.4, -1.6)	-2.8 (-10.2, 4.8)	0.4 (-4.3, 5.2)
Total hospital visits	Fire counts (5km)	-2.6 (-4.1, -1.1)	-1.1 (-2.8, 0.7)	-0.1 (-1.6, 1.5)
7-day readmissions	Fire counts (1km)	-2.1 (-35.7, 49.0)	-12.5 (-61.4, 98.6)	-37.8 (-90.6, 310.1)
7-day readmissions	Fire counts (2km)	-7.9 (-26.9, 16.3)	-26.9 (-53.2, 14.4)	-42.5 (-77.0, 43.4)
7-day readmissions	Fire counts (5km)	-1.8 (-8.4, 5.5)	2.5 (-6.00, 11.8)	-19.1 (-38.0, 5.5)
30-day readmissions	Fire counts (1km)	5.5 (-15.4, 31.7)	-24.9 (-51.9, 17.2)	-17.1 (-59.0, 67.6)
30-day readmissions	Fire counts (2km)	-2.6 (-13.6, 9.8)	-17.2 (-33.1, 2.4)	-20.0 (-43.3, 12.8)
30-day readmissions	Fire counts (5km)	3.2 (-0.4, 7.1)	5.9 (1.3, 10.6)	2.8 (-5.4, 11.8)
