# Supplementary material for: Prescribed fires, smoke exposure, and hospital utilization among heart failure patients
Source: Environ Health. 2023 Dec 13;22:86. doi: 10.1186/s12940-023-01032-4 (PMC10717133; doi:10.1186/s12940-023-01032-4)
Supplement: Supplementary file 6 — Additional file 6. [file 12940_2023_1032_MOESM6_ESM.xlsx]

## Sheet: Sheet1
		Associated % Change in Outcome (95% CI)
Outcome	Exposure	Above median income	Below median income	Above median household value	Below median household value
Total hospital visits	Light smoke days	0.0 (-0.4, 0.3)	0.1 (-0.1, 0.4)	-0.1 (-0.4, 0.2)	0.1 (-0.1, 0.4)
Total hospital visits	Medium smoke days	4.5 (1.0, 7.9)	0.4 (-1.7, 2.6)	5.2 (1.4, 8.9)	0.4 (-1.7, 2.5)
Total hospital visits	Heavy smoke days	5.9 (-3.2, 15.3)	5.5 (-1.8, 13.0)	5.2 (-3.5, 14.4)	5.1 (-2.3, 12.8)
Total hospital visits	Med + heavy smoke days	3.0 (0.4, 5.5)	0.8 (-0.9, 2.5)	3.3 (0.6, 6.0)	0.7 (-1.0, 2.4)
Total hospital visits	Total smoke days	0.0 (-0.3, 0.3)	0.2 (0.0, 0.4)	0.0 (-0.3, 0.3)	0.2 (0.0, 0.4)
7-Day readmissions	Light smoke days	0.5 (-0.5, 1.5)	0.5 (-0.7, 1.8)	0.2 (-0.7, 1.2)	1.2 (-0.2, 2.6)
7-Day readmissions	Medium smoke days	10.6 (-4.4, 28.0)	8.0 (-4.8, 22.5)	12.6 (-3.6, 31.6)	7.0 (-5.3, 20.9)
7-Day readmissions	Heavy smoke days	18.6 (-13.5, 62.5)	14.1 (-22.3, 67.6)	5.6 (-22.4, 43.8)	46.0 (-3.3, 120.6)
7-Day readmissions	Med + heavy smoke days	8.0 (-2.1, 19.1)	8.4 (-1.0, 18.8)	6.0 (-4.0, 17.1)	9.6 (0.1, 19.9)
7-Day readmissions	Total smoke days	0.5 (-0.4, 1.4)	1.0 (0.1, 2.0)	0.3 (-0.6, 1.1)	1.4 (0.2, 2.6)
30-day readmissions	Light smoke days	0.6 (0.1, 1.1)	0.9 (0.2, 1.5)	0.8 (0.3, 1.3)	0.6 (-0.1, 1.3)
30-day readmissions	Medium smoke days	7.3 (0.9, 14.2)	7.5 (1.0, 14.4)	11.4 (4.0, 19.3)	5.5 (-1.0, 12.5)
30-day readmissions	Heavy smoke days	17.1 (0.8, 35.9)	29.1 (6.4, 56.6)	27.9 (9.1, 50.0)	19.5 (-3.3, 47.5)
30-day readmissions	Med + heavy smoke days	5.3 (0.7, 10.0)	5.3 (0.7, 10.0)	8.1 (3.0, 13.5)	5.5 (0.3, 10.9)
30-day readmissions	Total smoke days	0.6 (0.1, 1.0)	0.6 (0.1, 1.0)	0.8 (0.3, 1.2)	0.9 (0.3, 1.4)
Total hospital visits	Fire counts (1km)	4.6 (-11.8, 22.0)	-12.3 (-23.1, -0.7)	0.4 (-16.0, 18.2)	-8.8 (-19.9, 3.2)
Total hospital visits	Fire counts (2km)	-2.6 (-10.1, 5.1)	-8.2 (-13.3, -2.9)	-3.8 (-11.6, 4.2)	-6.3 (-11.4, -1.0)
Total hospital visits	Fire counts (5km)	-3.4 (-5.7, -1.1)	-1.6 (-3.5, 0.3)	-5.8 (-8.2, -3.4)	0.1 (-1.7, 1.9)
7-day readmissions	Fire counts (1km)	-9.8 (-53.5, 75.0)	-11.3 (-48.8, 53.6)	11.5 (-32.3, 83.6)	-2.5 (-53.0, 101.9)
7-day readmissions	Fire counts (2km)	-29.0 (-53.2, 7.6)	4.4 (-21.4, 38.7)	2.9 (-28.3, 43.7)	-6.3 (-32.5, 30.2)
7-day readmissions	Fire counts (5km)	-2.7 (-11.7, 7.1)	-0.1 (-9.9, 10.8)	0.2 (-9.1, 10.6)	0.7 (-10.0, 12.6)
30-day readmissions	Fire counts (1km)	7.2 (-22.4, 48.0)	20.8 (-13.1, 67.9)	14.2 (-12.2, 48.5)	23.5 (-25.1, 103.6)
30-day readmissions	Fire counts (2km)	-11.7 (-27.7, 7.9)	16.7 (-1.3, 38.1)	3.1 (-12.6, 21.6)	6.2 (-13.2, 29.8)
30-day readmissions	Fire counts (5km)	2.0 (-3.2, 7.6)	6.4 (0.0, 13.1)	2.5 (-3.4, 8.6)	6.5 (0.6, 12.8)
